# Supplementary material for: High Diversity and Spatiotemporal Dynamics of Silica-Scaled Chrysophytes (Class Chrysophyceae) in Reservoirs of the Angara Cascade of Hydroelectric Dams
Source: Biology (Basel). 2025 Sep 25;14(10):1325. doi: 10.3390/biology14101325 (PMC12561758; doi:10.3390/biology14101325)
Supplement: Supplementary file 1 [file biology-14-01325-s001.zip]

Archive with 2 entries (2 files):
- Supplement_Table S1.pdf
- Supplement_Table S2.pdf
